# Supplementary material for: Parental hesitancy on COVID-19 vaccination of children under the age of 16: A cross-sectional mixed-methods study among factory workers
Source: PLoS One. 2025 Jun 26;20(6):e0327056. doi: 10.1371/journal.pone.0327056 (PMC12200862; doi:10.1371/journal.pone.0327056)
Supplement: S4 File — (XLSX) [file pone.0327056.s004.xlsx]

## Sheet: Data
ID	Infected_SARS_CoV_2	Partner_infected_SARS_CoV_2	Child_infected_SARS_CoV_2	COVID_19_vaccination	Partner_COVID_19_vaccination	Source_TV	Source_Radio	Source_SocialMedia	Source_Healthworker	Source_Friend	Source_Newspaper	C_VAS1_S	C_VAS2_S	C_VAS3_S	C_VAS4_S	C_VAS5_S	C_VAS6_S	C_VAS7_S	C_VAS8_S	C_VAS9_S	C_VAS10_S	C_VAS11_S	C_VAS12_S	C_VAS13_S	C_VAS14_S	C_VAS15_S	C_VAS16_S	C_VASTotal_score	C_VAS_Level	OC19_VHS1	OC19_VHS2	OC19_VHS3	OC19_VHS4	OC19_VHS5	OC19_VHS6	OC19_VHS7	OC19_VHStotal	OC19_VHS_3_Level	OC19_VHS_2_Level
1	2	2	2	1	1	1	0	1	1	0	1	4	4	4	3	3	3	3	4	4	2	3	2	3	1	5	5	53	1	1	1	4	1	2	1	3	13	1	1
2	1	2	2	1	1	0	0	0	0	0	0	4	5	4	4	4	4	2	4	4	2	4	4	4	4	4	4	61	2	2	2	1	2	2	2	2	13	1	1
3	1	1	1	1	1	0	0	1	0	0	0	4	4	4	2	4	4	4	4	4	2	3	2	4	4	4	4	57	1	2	2	2	2	3	3	3	17	2	1
4	1	1	2	1	1	0	0	1	0	1	0	3	4	4	3	4	4	4	4	3	4	3	4	4	4	4	4	60	1	2	3	4	1	1	1	2	14	2	1
5	2	2	2	1	1	1	0	0	1	0	0	4	4	4	4	4	4	4	4	2	4	4	4	4	4	4	4	62	2	2	2	3	2	2	1	2	14	2	1
6	2	2	2	2	2	1	0	0	0	0	0	4	4	4	4	4	3	3	4	4	2	3	2	2	2	4	4	53	1	4	3	4	4	4	2	4	25	3	2
7	1	2	2	1	1	1	0	1	1	0	0	5	4	4	4	3	4	4	3	4	4	4	4	2	4	4	4	61	2	1	1	1	1	2	2	2	10	1	1
8	2	2	2	1	1	1	0	0	0	0	0	4	4	4	4	3	3	4	4	4	2	4	4	3	4	4	4	59	1	1	3	1	2	2	2	2	13	1	1
9	2	2	2	1	1	1	0	1	1	0	0	5	5	5	5	5	5	5	5	4	5	5	5	1	5	5	4	74	2	1	1	1	1	1	1	1	7	1	1
10	2	2	2	1	1	0	1	0	0	0	0	5	5	5	5	5	5	1	5	1	5	3	3	3	5	5	5	66	2	1	2	5	1	1	1	1	12	1	1
11	1	999	2	1	999	0	0	0	0	0	0	5	5	4	4	5	5	4	4	2	4	4	4	3	4	4	4	65	2	1	2	1	2	1	2	1	10	1	1
12	1	1	2	1	1	1	0	1	1	0	0	4	4	4	4	4	4	4	4	4	4	3	4	4	4	4	4	63	2	1	1	1	1	1	2	1	8	1	1
13	2	2	2	1	1	0	0	1	0	0	0	4	4	3	4	4	4	4	4	3	4	3	2	4	4	4	4	59	1	2	2	3	2	2	2	1	14	2	1
14	1	1	2	1	2	0	0	1	0	0	1	4	4	4	4	4	4	3	4	3	3	3	3	4	4	4	4	59	1	5	2	2	2	1	1	1	14	2	1
15	2	999	2	1	999	0	0	1	0	0	0	5	5	4	5	5	5	5	2	3	4	3	4	4	4	4	4	66	2	2	2	1	2	2	1	2	12	1	1
16	2	2	2	1	1	0	0	1	0	0	0	4	4	4	2	4	4	4	4	4	4	3	2	4	4	4	4	59	1	3	3	5	3	3	3	4	24	3	2
17	2	2	2	1	1	1	0	1	1	0	0	5	4	5	3	5	5	3	5	2	4	4	4	3	4	4	4	64	2	2	2	3	2	2	2	3	16	2	1
18	2	2	2	1	1	0	0	1	0	0	0	4	4	4	4	4	4	2	4	2	4	4	2	4	2	2	2	52	1	2	2	1	2	2	2	2	13	1	1
19	2	2	2	1	1	1	0	1	1	1	0	4	4	4	4	3	3	4	4	4	4	3	3	3	4	4	2	57	1	5	5	3	5	2	2	4	26	3	2
20	2	2	2	1	1	0	0	1	0	0	0	4	4	4	4	4	4	5	5	1	5	5	1	5	1	1	1	54	1	2	2	2	2	2	2	2	14	2	1
21	2	2	2	1	1	0	0	1	0	0	0	4	4	3	4	4	4	4	4	4	2	3	4	4	4	4	4	60	1	5	4	4	4	2	2	5	26	3	2
22	2	2	2	1	1	1	0	1	1	1	0	4	4	4	4	5	5	4	4	3	3	4	4	4	4	4	4	64	2	2	2	2	2	2	2	2	14	2	1
23	2	2	2	1	1	0	0	1	0	0	0	4	5	5	5	4	5	5	5	2	5	3	2	3	4	4	4	65	2	5	4	5	4	2	2	5	27	3	2
24	2	2	2	1	1	1	0	1	1	1	0	4	4	4	4	5	5	4	4	3	3	4	4	4	4	4	4	64	2	2	2	2	2	2	2	2	14	2	1
25	1	1	2	1	1	1	0	0	0	0	0	4	5	5	5	5	4	4	4	4	4	4	4	4	4	4	4	68	2	1	1	1	1	1	2	2	9	1	1
26	1	2	2	1	1	1	0	1	1	1	0	4	4	4	4	5	5	4	4	3	3	4	4	4	4	4	5	65	2	4	4	3	5	2	2	5	25	3	2
27	2	2	2	1	1	1	1	1	1	1	1	5	5	5	5	5	5	3	4	4	2	3	4	4	4	4	4	66	2	2	3	1	2	1	1	2	12	1	1
28	1	2	2	1	1	1	1	1	1	0	0	4	5	5	4	5	4	4	2	4	4	3	4	4	4	4	4	64	2	1	1	1	1	1	1	1	7	1	1
29	2	2	2	1	1	1	1	1	1	0	0	4	4	4	4	4	4	3	4	4	2	3	4	4	4	4	4	60	1	2	3	1	2	2	2	2	14	2	1
30	2	2	2	1	1	0	0	0	1	1	0	5	5	4	5	4	5	2	5	1	5	4	4	4	4	4	4	65	2	2	2	1	1	1	1	1	9	1	1
31	2	999	2	1	999	0	0	0	0	0	0	4	4	5	5	4	4	3	5	4	4	4	4	4	3	4	4	65	2	2	2	3	2	2	1	2	14	2	1
32	1	1	2	1	1	1	0	1	1	0	1	4	4	4	4	4	4	4	4	4	2	3	4	4	2	4	4	59	1	1	3	1	1	1	2	2	11	1	1
33	2	2	2	1	1	0	0	0	0	1	0	5	5	5	5	5	5	4	4	4	4	4	4	4	4	4	4	70	2	1	1	1	1	2	1	2	9	1	1
34	1	1	2	1	1	0	0	1	0	1	0	4	4	3	4	3	3	3	4	3	4	3	2	4	4	4	4	56	1	3	3	3	2	2	3	3	19	2	1
35	2	2	2	1	1	0	0	1	0	0	0	4	5	5	4	5	4	3	5	2	5	4	1	4	1	2	1	55	1	3	3	5	3	3	3	3	23	3	2
36	2	2	2	1	1	1	0	1	0	0	0	2	2	2	2	4	4	4	4	4	2	3	4	2	4	4	4	51	1	2	2	2	2	2	2	2	14	2	1
37	2	2	2	1	1	1	0	1	1	0	0	4	5	5	5	5	5	3	5	2	4	4	4	3	4	4	4	66	2	2	2	2	2	2	2	2	14	2	1
38	2	2	2	1	1	1	0	1	1	0	0	5	5	5	5	5	5	3	5	1	4	4	4	3	4	4	4	66	2	2	2	2	2	2	2	2	14	2	1
39	2	2	2	1	1	0	0	1	0	0	0	5	5	5	5	5	5	5	5	3	4	3	3	2	5	5	5	70	2	3	2	3	2	2	2	3	17	2	1
40	2	1	2	2	1	0	0	1	0	1	0	4	4	4	3	4	3	4	4	4	4	3	2	4	4	4	4	59	1	1	2	1	2	2	2	2	12	1	1
41	1	2	1	1	1	1	1	1	0	1	0	4	4	4	4	4	4	4	4	4	4	3	3	3	4	4	4	61	2	2	2	1	2	2	2	2	13	1	1
42	2	1	2	1	1	0	0	0	0	0	1	4	4	3	3	4	4	4	4	3	4	4	3	3	4	4	4	59	1	2	3	1	2	2	1	2	13	1	1
43	1	1	2	1	1	1	0	1	1	1	0	4	4	5	5	5	5	4	4	4	4	3	2	5	4	4	4	66	2	1	1	1	1	1	1	1	7	1	1
44	1	1	2	1	1	0	0	1	0	1	0	5	5	5	5	5	5	5	5	4	4	3	4	4	4	4	4	71	2	1	1	1	2	1	1	1	8	1	1
45	2	1	2	1	1	1	1	1	1	1	1	4	1	4	2	4	4	4	4	4	2	3	4	4	4	4	4	56	1	2	1	4	1	2	2	2	14	2	1
46	1	1	2	1	1	0	0	0	1	1	0	4	4	3	4	4	4	3	4	4	3	4	2	4	3	3	4	57	1	4	4	4	4	2	2	5	25	3	2
47	2	2	2	1	1	1	0	0	0	0	0	4	5	5	5	5	5	5	5	2	5	3	4	4	4	4	4	69	2	1	1	1	1	1	1	1	7	1	1
48	2	1	2	1	1	0	0	0	0	0	0	5	4	5	5	4	5	1	3	3	5	5	2	3	1	2	2	55	1	1	2	1	1	2	1	1	9	1	1
49	2	2	2	1	1	0	0	0	0	0	0	4	4	4	3	3	4	2	4	4	4	3	4	2	4	4	4	57	1	2	2	1	2	2	2	2	13	1	1
50	2	2	2	1	1	0	0	1	0	0	0	4	4	4	4	4	4	3	4	2	2	3	3	4	4	4	4	57	1	1	2	3	2	2	2	2	14	2	1
51	2	2	2	1	1	0	0	1	0	0	0	4	4	4	4	4	4	3	4	2	2	3	3	4	4	4	4	57	1	1	1	4	2	2	2	2	14	2	1
52	2	2	2	1	2	1	0	1	0	1	0	3	2	4	4	4	3	3	4	4	1	3	1	4	2	3	5	50	1	1	2	2	2	3	3	1	14	2	1
53	2	2	2	1	1	0	0	1	0	0	0	5	5	5	5	5	5	4	4	4	2	4	4	4	4	4	4	68	2	1	2	1	2	2	2	2	12	1	1
54	2	2	2	1	1	1	0	1	0	0	1	4	4	4	3	3	3	3	4	4	2	3	2	3	1	5	5	53	1	2	1	4	1	2	1	3	14	2	1
55	2	2	2	1	1	1	0	1	0	1	0	4	4	4	4	3	4	4	4	2	4	3	3	4	2	3	5	57	1	5	5	4	3	3	2	5	27	3	2
56	2	2	2	1	1	1	0	1	1	1	0	4	4	4	4	3	4	3	4	3	3	3	2	4	3	4	3	55	1	3	3	4	5	3	3	5	26	3	2
57	2	2	2	1	1	1	0	1	1	1	0	5	5	5	5	5	5	5	1	5	2	3	5	5	4	5	5	70	2	1	1	1	1	1	1	2	8	1	1
58	2	2	2	1	1	1	0	0	0	0	1	2	4	5	5	4	4	3	3	2	5	4	4	3	3	4	4	59	1	1	2	1	2	2	1	2	11	1	1
59	1	1	2	1	1	1	0	0	1	1	0	4	4	4	3	4	3	4	4	4	2	3	4	3	4	3	4	57	1	2	2	1	2	2	1	2	12	1	1
60	2	2	2	1	1	0	0	1	0	0	0	5	4	4	4	4	4	3	4	2	4	5	4	4	4	4	4	63	2	2	2	2	1	2	1	1	11	1	1
61	2	2	2	1	1	1	0	0	0	0	0	4	4	4	2	4	4	3	4	4	2	3	3	3	4	2	4	54	1	4	4	4	3	4	3	3	25	3	2
62	1	1	2	1	1	0	0	1	0	0	0	4	4	4	4	4	4	3	4	3	4	3	4	3	4	4	4	60	1	1	1	3	1	2	1	2	11	1	1
63	2	1	2	1	1	0	0	1	0	0	0	4	4	4	4	4	4	3	4	3	4	3	4	3	4	4	4	60	1	2	2	2	2	2	2	2	14	2	1
64	1	1	2	1	1	1	0	0	0	0	0	4	4	4	4	4	4	2	4	2	4	4	2	4	3	3	3	55	1	2	2	1	2	2	2	2	13	1	1
65	2	2	2	1	1	0	0	1	0	1	0	4	3	3	4	3	3	4	3	3	4	3	4	3	4	4	4	56	1	2	2	3	2	2	2	1	14	2	1
66	1	1	1	1	1	1	0	1	0	0	0	4	4	4	2	4	4	4	4	4	2	3	4	4	4	4	5	60	1	1	2	1	2	2	1	2	11	1	1
67	1	1	1	1	1	0	0	0	0	1	0	4	4	4	4	4	3	2	3	4	4	3	4	4	4	4	4	59	1	2	2	2	2	2	2	2	14	2	1
68	1	1	1	1	1	1	1	1	1	0	0	4	2	1	2	4	4	4	2	4	2	3	4	2	4	4	4	50	1	2	1	3	2	2	2	2	14	2	1
69	1	2	2	1	1	0	0	1	0	0	0	4	2	2	2	4	4	4	2	4	2	3	4	2	4	4	4	51	1	2	2	2	2	2	2	2	14	2	1
70	2	2	2	1	1	1	0	1	0	1	1	4	4	4	4	5	4	3	4	3	4	4	4	4	4	4	4	63	2	5	5	3	5	3	2	5	28	3	2
71	2	2	2	1	1	1	1	1	1	0	0	5	5	5	5	5	5	5	4	2	4	4	4	4	4	4	5	70	2	1	2	1	2	2	1	1	10	1	1
72	2	1	2	2	1	0	0	1	0	0	0	4	4	4	4	4	4	4	4	4	2	3	3	2	4	4	4	58	1	5	5	3	3	5	2	4	27	3	2
73	2	2	2	1	1	1	0	1	0	0	0	4	4	4	4	4	4	4	2	4	2	4	4	2	4	4	4	58	1	1	2	1	2	2	2	2	12	1	1
74	2	2	2	1	1	1	0	1	1	1	0	4	4	4	4	4	4	4	4	2	4	3	4	4	2	4	4	59	1	2	2	2	2	2	2	2	14	2	1
75	2	2	2	1	1	1	1	1	1	0	0	4	4	4	4	4	4	4	3	4	2	3	4	3	4	4	4	59	1	5	3	3	5	2	2	5	25	3	2
76	2	2	2	1	1	1	0	0	0	1	0	4	4	4	4	4	4	4	4	3	4	3	3	3	2	3	4	57	1	4	5	5	5	2	2	5	28	3	2
77	1	1	2	1	1	1	0	1	0	1	1	4	3	3	3	3	3	5	4	3	2	3	4	2	4	4	4	54	1	2	2	1	2	2	2	2	13	1	1
78	2	2	2	1	1	1	0	1	1	1	0	4	4	4	3	4	5	5	5	4	2	3	4	4	4	4	4	63	2	5	4	5	5	2	2	5	28	3	2
79	1	1	1	1	1	1	0	1	0	1	1	4	4	4	4	4	3	3	3	2	4	3	4	4	3	3	4	56	1	1	2	1	1	1	1	1	8	1	1
80	1	1	2	1	1	1	0	0	0	0	0	4	4	4	3	4	5	5	5	4	2	3	4	4	4	4	4	63	2	1	1	1	1	1	1	1	7	1	1
81	2	2	2	1	1	0	0	1	0	0	0	4	4	4	4	4	4	2	4	5	2	3	4	2	4	4	4	58	1	2	2	2	2	2	2	2	14	2	1
82	1	1	2	1	1	1	0	0	0	0	0	4	4	4	4	4	4	2	4	2	4	4	3	4	2	2	3	54	1	2	2	1	2	2	2	2	13	1	1
83	2	2	2	1	1	0	0	0	0	0	0	4	4	4	2	5	4	5	2	4	2	4	5	2	5	5	5	62	2	1	1	1	1	1	1	1	7	1	1
84	1	1	1	1	1	1	0	0	0	0	0	4	4	4	4	4	4	3	4	4	4	3	4	3	4	4	4	61	2	1	2	1	1	1	1	1	8	1	1
85	1	1	1	1	1	0	0	1	0	0	0	4	4	4	4	4	4	4	4	4	4	4	4	3	4	4	4	63	2	2	2	1	2	2	2	2	13	1	1
86	2	2	2	1	1	1	0	0	0	0	0	4	4	4	4	4	4	3	4	4	4	4	4	4	4	4	4	63	2	2	2	1	2	2	2	2	13	1	1
87	1	2	2	1	1	1	0	1	1	0	1	5	5	5	5	5	5	4	5	1	5	4	5	4	4	4	4	70	2	1	1	1	1	1	1	1	7	1	1
88	2	2	2	1	1	0	0	1	0	0	0	4	4	4	4	4	4	2	4	2	4	4	2	4	2	2	2	52	1	5	5	3	5	2	2	5	27	3	2
89	2	2	2	1	1	1	1	1	1	0	0	4	4	4	4	4	4	2	4	2	4	4	4	4	4	4	4	60	1	5	5	5	4	2	2	5	28	3	2
90	2	2	2	1	1	1	1	0	1	1	0	4	4	4	4	4	4	4	4	2	4	4	4	4	4	4	4	62	2	2	2	1	2	2	1	1	11	1	1
91	1	1	2	1	1	1	0	0	0	0	0	2	2	4	2	2	2	4	5	4	2	3	4	3	4	3	4	50	1	1	1	1	1	1	1	1	7	1	1
92	1	1	2	1	1	1	0	0	0	0	0	4	4	4	3	4	3	4	5	3	4	4	4	4	4	4	4	62	2	1	1	3	1	1	1	1	9	1	1
93	2	2	2	1	1	1	0	1	0	1	0	4	4	4	4	4	4	3	4	4	4	4	4	4	4	4	4	63	2	2	2	2	2	2	2	2	14	2	1
94	2	2	2	1	1	0	0	0	0	0	0	4	4	4	4	4	4	3	4	4	4	4	4	4	4	4	4	63	2	2	2	2	2	2	2	2	14	2	1
95	2	2	2	1	1	1	0	1	0	1	0	4	4	4	4	4	4	4	4	4	4	4	4	2	4	4	4	62	2	2	2	1	2	2	2	2	13	1	1
96	1	1	2	1	1	0	0	0	0	0	0	4	4	4	4	4	4	4	4	2	4	4	4	2	4	4	4	60	1	1	2	1	1	2	2	1	10	1	1
97	2	2	2	1	1	1	1	1	1	1	1	5	5	5	5	5	5	5	5	1	5	5	4	4	4	5	5	73	2	1	1	1	1	1	1	1	7	1	1
98	1	1	2	1	1	0	0	1	0	1	0	4	4	4	4	4	5	5	3	4	2	4	5	1	5	5	5	64	2	1	1	1	2	2	2	2	11	1	1
99	2	2	2	1	1	0	0	1	0	1	0	2	2	2	2	4	4	4	2	4	2	3	4	4	4	4	4	51	1	2	1	2	2	2	2	2	13	1	1
100	1	2	1	1	1	0	1	1	0	0	0	4	4	4	4	4	4	3	4	3	4	3	4	3	4	4	4	60	1	2	2	2	2	2	2	2	14	2	1
101	2	2	2	1	1	0	0	1	0	0	0	4	4	4	4	4	4	4	4	2	4	4	3	4	4	4	4	61	2	2	2	2	2	2	1	2	13	1	1
102	1	1	2	1	1	0	0	1	1	0	0	5	4	4	4	4	3	4	4	3	4	3	4	3	4	4	4	61	2	2	2	2	2	2	2	2	14	2	1
103	1	1	2	1	1	1	0	1	0	1	1	5	4	4	4	5	5	4	5	4	4	5	4	4	4	5	5	71	2	2	1	2	1	1	1	1	9	1	1
104	1	2	2	1	1	0	0	1	1	0	0	5	5	5	5	5	5	1	5	1	5	5	1	5	1	1	1	56	1	2	2	2	2	2	1	2	13	1	1
105	2	2	2	1	1	0	0	1	0	1	0	4	4	4	4	4	4	4	4	4	2	3	4	3	4	4	4	60	1	2	2	2	2	2	2	2	14	2	1
106	1	1	1	1	1	0	0	1	0	0	0	4	4	4	4	4	4	4	4	2	4	4	4	4	4	4	4	62	2	1	2	1	1	2	2	2	11	1	1
107	1	2	2	1	1	0	0	1	0	0	0	4	4	4	2	4	4	3	4	4	4	4	4	3	4	4	4	60	1	1	2	1	1	2	2	2	11	1	1
108	1	2	2	1	1	0	0	1	0	1	0	4	4	4	4	4	4	4	4	4	2	3	4	3	4	4	4	60	1	2	2	2	2	2	2	2	14	2	1
109	2	2	2	1	1	0	0	1	0	1	0	4	4	4	4	4	3	4	3	3	4	4	4	2	4	4	4	59	1	2	2	1	2	2	2	2	13	1	1
110	1	1	2	1	1	0	0	0	0	0	0	4	4	4	4	4	4	4	4	4	4	4	4	2	4	4	4	62	2	1	1	1	1	1	1	1	7	1	1
111	1	2	2	1	1	0	0	0	0	0	0	4	4	4	4	4	4	4	4	4	4	4	4	3	4	4	4	63	2	1	1	1	1	1	1	1	7	1	1
112	2	2	2	1	1	0	0	0	0	0	0	4	4	4	4	4	4	4	4	4	4	3	3	3	2	4	4	59	1	5	5	5	5	2	2	5	29	3	2
113	1	1	2	1	1	0	0	0	0	0	0	4	4	4	4	4	4	4	4	4	4	3	3	3	2	4	4	59	1	5	5	5	5	2	2	5	29	3	2
114	2	2	2	1	1	0	0	1	0	0	0	4	4	4	4	4	4	2	4	2	4	4	4	4	4	4	4	60	1	1	2	1	2	1	1	1	9	1	1
115	2	2	2	1	1	1	1	1	1	0	0	4	4	4	4	4	4	2	4	2	4	4	4	4	2	4	4	58	1	5	5	5	4	2	3	5	29	3	2
116	2	2	2	1	1	1	1	1	1	0	0	4	4	4	4	4	4	2	4	2	4	4	4	4	4	4	4	60	1	5	5	5	5	2	2	5	29	3	2
117	1	1	2	1	1	0	0	0	1	1	0	5	5	5	5	5	5	4	5	4	5	5	4	4	4	4	4	73	2	1	1	1	1	1	1	1	7	1	1
118	1	1	1	1	1	1	0	1	0	1	1	5	4	4	4	4	4	4	2	4	4	3	4	3	4	4	4	61	2	5	4	5	5	2	3	4	28	3	2
119	2	2	2	1	1	1	0	1	0	0	0	4	4	4	4	4	4	3	4	2	4	4	3	4	4	4	4	60	1	2	2	2	2	2	2	2	14	2	1
120	2	2	2	1	1	1	0	0	1	1	0	5	5	5	5	5	5	4	4	4	4	5	4	4	4	4	4	71	2	1	1	1	1	1	1	1	7	1	1
121	2	2	2	1	1	1	0	0	1	1	1	4	4	5	4	5	5	4	4	4	4	4	5	1	5	5	4	67	2	2	1	1	1	1	1	1	8	1	1
122	2	2	2	1	1	0	0	0	0	0	0	4	4	4	4	4	4	2	4	2	4	4	4	4	4	4	4	60	1	2	2	1	2	2	1	2	12	1	1
123	2	2	2	1	1	1	0	0	0	0	0	5	5	5	5	5	5	5	5	1	5	5	5	5	5	5	5	76	2	1	1	1	1	1	1	1	7	1	1
124	1	1	1	1	1	1	0	1	0	0	0	4	5	4	4	4	5	4	4	2	4	4	4	4	4	4	4	64	2	1	1	2	1	1	1	1	8	1	1
125	2	2	2	1	1	1	0	1	0	0	0	5	5	5	5	5	5	4	5	1	5	3	5	1	5	5	5	69	2	1	2	1	1	1	1	1	8	1	1
126	1	1	2	1	1	0	0	0	0	0	0	4	4	4	3	4	4	4	4	4	4	4	3	2	4	4	4	60	1	2	2	2	2	2	2	2	14	2	1
127	2	2	2	1	1	1	1	1	1	1	1	5	5	5	5	5	5	1	5	1	5	5	1	5	1	1	1	56	1	1	1	2	1	2	1	1	9	1	1
128	2	2	2	1	1	0	0	1	0	0	0	5	5	5	5	4	4	5	4	4	3	3	4	4	4	4	5	68	2	5	5	5	5	2	2	5	29	3	2
129	2	2	2	1	1	1	0	0	1	1	0	4	4	4	3	3	4	3	4	5	2	3	3	4	4	4	4	58	1	2	2	1	2	3	2	3	15	2	1
130	1	1	2	1	1	0	0	1	0	0	0	5	5	5	5	4	4	5	4	4	3	3	4	4	4	4	5	68	2	5	5	5	5	2	2	5	29	3	2
131	2	2	2	1	1	0	0	1	0	0	0	5	5	5	5	5	5	4	5	4	4	4	4	3	4	4	4	70	2	1	2	1	2	2	2	2	12	1	1
132	2	2	2	1	1	1	1	0	1	0	0	4	4	4	4	4	4	2	3	4	3	3	3	3	4	4	4	57	1	1	2	1	1	1	1	1	8	1	1
133	1	1	2	1	1	0	0	1	0	0	0	4	4	4	4	4	3	5	4	4	4	4	5	2	4	5	4	64	2	1	2	1	1	1	1	1	8	1	1
134	1	1	2	1	1	1	0	1	0	1	0	4	4	4	3	4	4	4	4	4	4	4	5	4	4	4	4	64	2	5	5	3	4	2	2	5	26	3	2
135	2	2	2	1	1	1	0	0	0	0	0	4	4	5	4	4	4	2	4	3	4	3	4	3	4	4	4	60	1	5	5	5	5	2	2	5	29	3	2
136	1	1	1	1	1	1	0	1	0	0	0	4	4	4	4	4	4	4	4	4	2	2	4	4	4	4	4	60	1	2	2	2	2	2	2	2	14	2	1
137	1	1	1	1	2	1	0	1	0	0	0	4	4	4	4	4	4	4	4	4	4	3	4	2	4	4	4	61	2	2	2	1	2	2	1	2	12	1	1
138	1	2	1	1	1	0	0	0	0	0	0	4	4	4	4	4	4	4	4	3	4	3	4	4	4	4	4	62	2	2	2	2	2	2	2	2	14	2	1
139	1	1	1	1	1	0	0	0	0	0	0	5	4	5	4	4	4	4	4	3	4	3	4	4	4	4	4	64	2	2	2	2	2	2	2	2	14	2	1
140	1	1	2	1	1	0	0	1	0	0	0	4	4	4	3	4	4	4	4	4	4	3	4	4	4	4	4	62	2	1	2	1	2	2	2	2	12	1	1
141	1	2	2	1	1	1	0	1	0	0	0	4	4	4	3	4	4	5	4	3	4	3	4	4	5	5	5	65	2	2	2	3	2	2	1	2	14	2	1
142	1	1	1	1	1	1	0	0	0	0	0	4	4	4	4	5	4	5	4	2	4	4	5	5	5	5	5	69	2	1	1	1	1	1	1	1	7	1	1
143	2	1	1	1	1	1	0	1	0	0	0	5	5	4	4	5	5	1	5	1	5	4	4	2	4	4	4	62	2	1	1	1	1	1	1	1	7	1	1
144	2	2	2	1	1	1	0	1	0	0	1	4	4	5	4	4	5	5	5	2	4	4	5	3	4	5	5	68	2	1	1	1	1	1	1	1	7	1	1
145	2	2	1	1	1	0	0	0	0	0	0	4	4	4	5	5	5	1	4	4	4	4	4	5	4	4	4	65	2	1	2	1	2	2	1	2	11	1	1
146	1	1	2	1	1	0	0	1	0	0	0	4	4	4	4	4	4	4	4	3	4	3	4	4	4	4	4	62	2	1	2	1	2	2	1	2	11	1	1
147	1	2	2	1	1	1	0	1	0	0	0	5	4	5	4	5	4	3	4	2	4	5	5	2	4	5	5	66	2	3	5	3	5	5	1	3	25	3	2
148	1	1	1	1	1	1	0	1	1	0	0	4	4	4	4	4	4	4	3	2	4	3	4	2	4	4	4	58	1	1	1	1	1	1	1	1	7	1	1
149	1	1	2	1	1	1	0	1	0	0	1	4	4	4	4	4	4	4	4	2	4	3	4	2	4	4	4	59	1	2	2	2	2	2	2	2	14	2	1
150	2	2	2	1	1	0	0	1	0	1	1	4	4	4	4	4	4	4	4	2	4	4	4	4	4	4	4	62	2	5	5	3	5	5	1	5	29	3	2
151	2	2	2	1	1	0	0	1	0	1	0	4	4	4	4	4	4	4	4	2	4	4	4	4	4	4	4	62	2	2	2	1	2	2	1	2	12	1	1
152	1	1	2	1	1	1	1	1	1	0	0	4	4	4	4	4	4	4	4	2	4	4	5	4	5	5	5	66	2	2	2	1	2	2	1	1	11	1	1
153	1	1	2	1	1	0	0	0	0	0	0	4	4	4	4	4	4	3	4	3	4	3	4	4	4	5	5	63	2	1	1	1	1	2	1	2	9	1	1
154	1	2	2	1	1	1	0	1	0	0	0	4	4	4	4	4	4	4	4	4	2	4	4	4	4	4	4	62	2	1	1	1	1	2	1	2	9	1	1
155	2	2	2	1	1	0	0	1	0	0	0	4	5	5	4	4	3	4	2	4	4	4	4	4	4	4	4	63	2	1	1	1	1	1	1	1	7	1	1
156	1	1	2	1	1	1	0	1	0	0	0	4	4	4	5	4	4	4	3	2	4	3	4	3	4	4	4	60	1	2	2	1	2	2	2	2	13	1	1
157	1	1	1	1	1	1	0	1	0	1	0	4	4	4	4	3	4	4	4	2	4	3	4	3	4	4	4	59	1	2	2	1	2	2	2	2	13	1	1
158	1	2	2	1	1	1	0	1	1	0	0	4	4	4	4	4	4	3	4	4	4	4	4	2	4	4	4	61	2	2	2	1	2	2	2	2	13	1	1
159	2	2	2	1	1	1	0	1	0	0	0	4	4	4	4	4	4	4	4	2	4	4	4	2	4	4	4	60	1	2	2	2	1	1	1	2	11	1	1
160	2	2	2	1	1	1	0	1	1	1	0	5	5	5	5	5	5	5	5	4	5	5	5	5	5	5	5	79	2	1	1	1	1	1	1	1	7	1	1
161	2	2	2	1	1	1	0	0	0	0	0	4	4	4	4	4	4	4	4	2	4	4	4	4	4	4	4	62	2	2	2	1	2	2	1	1	11	1	1
162	2	2	2	1	1	1	0	1	1	1	0	4	5	5	5	5	5	2	5	2	5	4	4	3	4	4	5	67	2	1	2	1	1	1	2	1	9	1	1
163	2	2	2	1	1	1	0	1	1	0	1	5	5	5	5	5	5	1	5	2	5	4	4	3	4	4	5	67	2	1	1	2	1	1	1	1	8	1	1
164	2	2	2	1	1	1	0	1	1	1	0	4	4	4	4	4	4	2	4	2	4	4	4	3	4	4	4	59	1	2	2	3	2	2	2	2	15	2	1
165	2	1	2	1	1	1	0	1	0	1	0	4	4	4	4	4	4	4	4	2	4	4	4	3	4	4	4	61	2	3	5	3	5	2	2	5	25	3	2
166	2	2	2	1	1	1	0	1	1	1	0	4	4	4	4	4	4	2	4	2	4	4	4	3	4	4	4	59	1	2	2	3	2	2	2	2	15	2	1
167	1	2	2	1	1	1	0	1	0	0	0	4	4	4	2	5	4	4	3	4	3	4	4	4	4	4	4	61	2	2	2	1	1	2	2	2	12	1	1
168	2	2	2	1	1	0	0	0	1	1	0	4	4	4	4	5	5	2	4	2	4	4	4	2	5	4	4	61	2	2	2	1	2	2	1	2	12	1	1
169	1	2	2	1	1	0	0	1	0	1	0	4	4	4	4	4	4	5	4	4	4	4	4	4	4	5	5	67	2	2	1	2	1	2	1	2	11	1	1
170	2	2	2	1	1	0	0	1	0	1	0	4	4	4	4	5	5	2	4	2	4	4	4	2	5	4	4	61	2	5	4	4	4	2	2	4	25	3	2

## Sheet: Coding
	Variable	Code	Explanation
	Infected_SARS_CoV_2	1	Yes
		2	No
	Partner_infected_SARS_CoV_2	1	Yes
		2	No
	Child_infected_SARS_CoV_2	1	Yes
		2	No
	COVID_19_vaccination	1	Yes
		2	No
	Partner_COVID_19_vaccination	1	Yes
		2	No
	Source_TV	0	No
		1	Yes
	Source_Radio	0	No
		1	Yes
	Source_SocialMedia	0	No
		1	Yes
	Source_Healthworker	0	No
		1	Yes
	Source_Friend	0	No
		1	Yes
	Source_Newspaper	0	No
		1	Yes
	C_VAS1 to C_VAS16	1	Strongly agree
		2	Agree
		3	Neutral
		4	Disagree
		5	Strongly disagree
	C_VAS_Level	1	Negative
		2	Positive
	OC19_VHS1	1	Make an appointment straight away
		2	Make an appointment
		3	Wait until a reminder
		4	Wait until many reminders
		5	Never make an appointment
	OC19_VHS2	1	Definitely give permission
		2	Probably give permission
		3	Possibly give permission
		4	Probably not give permission
		5	Definitely not give permission
	OC19_VHS3	1	Get it as soon as possible
		2	Get it when I have time
		3	Delay getting it
		4	Avoid getting it for as long as possible
		5	Never get it
	OC19_VHS4	1	Definitely take it
		2	Accept it
		3	Be hesitant and delay it
		4	Refuse
		5	Strongly refuse
	OC19_VHS5	1	Eager to get a COVID-19 vaccine
		2	Willing to get the COVID-19 vaccine
		3	Not bothered about getting the COVID_x0002_19 vaccine
		4	Unwilling to get the COVID-19 vaccine
		5	Anti-vaccination for COVID-19
	OC19_VHS6	1	Really important
		2	Important
		3	Neither important nor unimportant
		4	Unimportant
		5	Really unimportant
	OC19_VHS7	1	I would definitely get them vaccinated
		2	I would probably get them vaccinated
		3	I may or may not get them vaccinated
		4	I would not get them vaccinated
		5	I would make sure that they were not vaccinated
	OC19_VHS_3_Level	1	Non-hesitant
		2	Unsure
		3	Hesitant
	OC19_VHS_2_Level	1	Hesitancy No
		2	Hesitancy Yes
	Missing	999
